# Supplementary material for: Single-Molecule Nanopore Sequencing of the CpG Island from the Promoter of O6-Methylguanine-DNA Methyltransferase Provides Insights into the Mechanism of De Novo Methylation of G/C-Rich Regions
Source: Epigenomes. 2025 Jan 26;9(1):4. doi: 10.3390/epigenomes9010004 (PMC11843895; doi:10.3390/epigenomes9010004)
Supplement: Supplementary file 1 [file epigenomes-09-00004-s001.zip]

Archive with 1 entries (1 files):
- epigenomes-3380002-supplementary.pdf
